# Supplementary material for: Superiority of targeted RNA sequencing for fusion detection and subtype diagnosis in Chinese sarcoma patients: a multicenter study
Source: Exp Hematol Oncol. 2025 May 14;14:70. doi: 10.1186/s40164-025-00663-2 (PMC12076812; doi:10.1186/s40164-025-00663-2)
Supplement: Supplementary file 2 — Supplementary Material 2 [file 40164_2025_663_MOESM2_ESM.xlsx]

## Sheet: Supp. table 1
Supplementary Table 1. The performance of RNA-based Fusioncapture panel for fusion detection in 788 clinical samples
Fusion detection	DNA-NGS positive	DNA-NGS negative	Performance
RNA positive*	100	8	92.6% (PPV)
RNA negative	7	673	99.0% (NPV)
Performance	93.5% (sensitivity)	98.8% (specificity)	98.1% (accuracy)
NPV, negative predictive value; PPV, positive predictive value.
* RNA positive represents fusion detected by the Fusioncapture panel within the DNA coverage

## Sheet: Supp. table 2
Supplemental Table 2. Inconsistent results observed between the DNA-NGS and RNA-based Fusioncapture panel in 788 sarcoma patients
Sample ID	Age	Sex	Cancer	DNA-NGS			Fusioncapture
				Fusions	Exon1:Exon2	Breakpoints	Fusions	Exon1:Exon2	Breakpoints
P135	9	F	Rhabdomyosarcoma, not otherwise specified	-	-	-	NOTCH2::LOC729970	E26:E3	Chr1:120466260 - Chr1:95426873
P768	24	F	Sarcoma, not otherwise specified	-	-	-	UBTD2::BRAF	E1:E10	Chr5:171710600 - Chr7:140482957
P216	1	M	Myofibroblastoma	-	-	-	KIAA1549::BRAF	E13:E9	Chr7:138555903 - Chr7:140487384
P455	35	M	Alveolar soft part sarcoma	-	-	-	EWSR1::ATF1	E7:E4	Chr22:29684775-Chr12:51203239
P646	49	F	Sarcoma, not otherwise specified	-	-	-	ETV6::NTRK3	E4:E14	Chr12:12006495-Chr15:88576276
P492	7	F	Inflammatory myofibroblastic tumor	-	-	-	TFG::ROS1	E4:E35	Chr3:100447702-Chr6:117642557
P651	49	M	Sarcoma, not otherwise specified	-	-	-	NOTCH2::CARMN	E26:E3	Chr1:120466260-Chr5:148801044
P285	49	F	Leiomyosarcoma	-	-	-	RALY::MET	E1:E2	Chr20:32581937-Chr7:116339125
P579	68	M	Liposarcoma, not otherwise specified	PAPPA2::NTRK1	E12:E2	Chr1:176707293 - Chr1:156792753	-	-	-
P497	26	M	Inflammatory myofibroblastic tumor	DCTN1::ALK	E28:E20	Chr2:74590390 - Chr2:29446346	-	-	-
				ALK::ANXA10	E19:E3	Chr2:29448035 - Chr4:169051561	-	-	-
P580	60	M	Liposarcoma, not otherwise specified	DNAJC28::TMPRSS2	E1:E2	Chr21:34863061 - Chr21:42870889	-	-	-
P552	75	M	Ewing's sarcoma	EWSR1::FLI1	E7:E7	Chr22:29684824 - Chr11:128661842	-	-	-
P236	11	F	Myxofibrosarcoma	PLEKHH2::ALK	E12:E2	Chr2:43923034 - Chr2:29447783	-	-	-
P636	4	M	Gastrointestinal Stromal Tumor	intergenic::NTRK1	intergenic:E9	Chr2:43334902 - Chr1:156841842	-	-	-
P70	49	F	Osteosarcoma	SYT11::NTRK1	intergenic:E4	Chr1:155824461 - Chr1:156834402	-	-	-

## Sheet: Supp. table 3
Supplemental Table 3. Potential targetable receptor tyrosine kinase (RTK) fusions identified by DNA-NGS and RNA-NGS
Sample ID	Age	Sex	Histological Diagnosis	DNA-NGS		Fusioncapture		Coverage
				Fusions	Exon1:Exon2	Fusions	Exon1:Exon2
P490	2	M	Inflammatory myofibroblastic tumor	CLTC::ALK	E31:E20	CLTC::ALK	E31:E20	DNA & RNA
P497	26	M	Inflammatory myofibroblastic tumor	DCTN1::ALK	E28:E20	DCTN1::ALK	E28:E20	DNA & RNA
P193	13	M	Synovial sarcoma	NPM1::ALK	E4:E20	NPM1::ALK	E4:E20	DNA & RNA
P647	12	M	Sarcoma, not otherwise specified	RANBP2::ALK	E18:E20	RANBP2::ALK	E18:E20	DNA & RNA
P498	5	F	Inflammatory myofibroblastic tumor	TIMP3::ALK	E1:E19	TIMP3::ALK	E1:E19	DNA & RNA
P491	7	F	Inflammatory myofibroblastic tumor	TPM4::ALK	E8:E20	TPM4::ALK	E8:E20	DNA & RNA
P476	0	F	Angiosarcoma	KIAA1549::BRAF	E10:E9	KIAA1549::BRAF	E10:E9	DNA & RNA
P359	58	M	Clear cell sarcoma	SPATA5L1::BRAF	downstream:E10	SPATA5L1::BRAF	E8:E10	DNA & RNA
P133	10	M	Rhabdomyosarcoma, NOS	SPPL2A::BRAF	E14:E9	SPPL2A::BRAF	E14:E9	DNA & RNA
P477	90	M	Angiosarcoma	FGFR1::PSMG2	E5:E3	FGFR1::PSMG2	E5:E3	DNA & RNA
P134	2	M	Rhabdomyosarcoma, NOS	FGFR1::RAB11FIP1	E18:E6	FGFR1::RAB11FIP1	E17:E6	DNA & RNA
P486	47	M	Inflammatory myofibroblastic tumor	LMNA::NTRK1	E2:E11	LMNA::NTRK1	E2:E11	DNA & RNA
P2	8	M	NTRK-rearranged spindle cell neoplasm	LMNA::NTRK1	E2:E11	LMNA::NTRK1	E2:E11	DNA & RNA
P1	11	F	NTRK-rearranged spindle cell neoplasm	LMNA::NTRK1	E4:E11	LMNA::NTRK1	E4:E11	DNA & RNA
P644	2	M	Sarcoma, not otherwise specified	LMNA::NTRK1	E4:E11	LMNA::NTRK1	E4:E11	DNA & RNA
P322	3	F	Spindle cell sarcoma	LMNA::NTRK1	E5:E10	LMNA::NTRK1	E5:E11	DNA & RNA
P499	4	F	Infantile fibrosarcoma	TPM3::NTRK1	E7:E10	TPM3::NTRK1	E7:E10	DNA & RNA
P221	9	F	Myofibroblastoma	TPM3::NTRK1	E5:E11	TPM3::NTRK1	E5:E11	DNA & RNA
P323	10	M	Spindle cell sarcoma	TPM3::NTRK1	E7:E10	TPM3::NTRK1	E7:E10	DNA & RNA
P222	35	F	Myofibroblastoma	ETV6::NTRK3	E4:E15	ETV6::NTRK3	E4:E15	DNA & RNA
P502	1	F	Infantile fibrosarcoma	ETV6::NTRK3	E5:E15	ETV6::NTRK3	E5:E15	DNA & RNA
P501	0.8	F	Infantile fibrosarcoma	ETV6::NTRK3	E5:E15	ETV6::NTRK3	E5:E15	DNA & RNA
P503	0	M	Infantile fibrosarcoma	ETV6::NTRK3	E5:E15	ETV6::NTRK3	E5:E15	DNA & RNA
P488	2	F	Inflammatory myofibroblastic tumor	ETV6::NTRK3	E5:E15	ETV6::NTRK3	E5:E15	DNA & RNA
P489	52	F	Inflammatory myofibroblastic tumor	ETV6::NTRK3	E5:E15	ETV6::NTRK3	E5:E15	DNA & RNA
P643	0	F	Sarcoma, not otherwise specified	ETV6::NTRK3	E5:E15	ETV6::NTRK3	E5:E15	DNA & RNA
P216	1	M	Myofibroblastoma	Negative		KIAA1549::BRAF	E13:E9	DNA & RNA
P768	24	F	Sarcoma, not otherwise specified	Negative		UBTD2::BRAF	E1:E10	DNA & RNA
P285	49	F	Leiomyosarcoma	Negative		RALY::MET	E1:E2	DNA & RNA
P492	7	F	Inflammatory myofibroblastic tumor	Negative		TFG::ROS1	E4:E35	DNA & RNA
P646	49	F	Sarcoma, not otherwise specified	Negative		ETV6::NTRK3	E4:E14	DNA & RNA
P137	3	F	Rhabdomyosarcoma, NOS	-	-	PPP1CB::ALK	E2:E4	RNA
P230	47	M	Dermatofibrosarcoma protuberans	-	-	COL1A1::PDGFB	E5;E2	RNA
P225	22	M	Dermatofibrosarcoma protuberans	-	-	COL1A1::PDGFB	E7:E2	RNA
P229	40	F	Dermatofibrosarcoma protuberans	-	-	COL1A1::PDGFB	E9:E2	RNA
P416	1	M	Fibrosarcoma	-	-	COL1A1::PDGFB	E19:E2	RNA
P417	58	M	Fibrosarcoma	-	-	COL1A1::PDGFB	E25:E2	RNA
P500	6	M	Infantile fibrosarcoma	-	-	COL1A1::PDGFB	E28:E2	RNA
P227	6	M	Dermatofibrosarcoma protuberans	-	-	COL1A1::PDGFB	E31:E2	RNA
P231	8	F	Dermatofibrosarcoma protuberans	-	-	COL1A1::PDGFB	E35:E2	RNA
P658	32	F	Sarcoma, not otherwise specified	-	-	COL1A1::PDGFB	E36:E2	RNA
P415	57	M	Fibrosarcoma	-	-	COL1A1::PDGFB	E43:E2	RNA
P226	45	M	Dermatofibrosarcoma protuberans	-	-	COL1A1::PDGFB	E46:E2	RNA
P228	15	F	Dermatofibrosarcoma protuberans	-	-	COL1A1::PDGFB	E46:E2	RNA
P479	42	M	Angiosarcoma	-	-	HSPG2::FGFR1	E85:E9	RNA
P669	35	M	Sarcoma, not otherwise specified	-	-	NCOA2::NRG1	E12:E2	RNA
P60	15	M	Osteosarcoma	-	-	ZFC3H1::NTRK3	E7:E14	RNA
P324	76	M	Spindle cell sarcoma	-	-	EML4::NTRK3	E2:E14	RNA
P143	68	M	Rhabdomyosarcoma, NOS	-	-	NTRK3::PTPN9	E3:E8	RNA
P4	47	M	NTRK-rearranged spindle cell neoplasm	-	-	STRN3::NTRK3	E3:E14	RNA
P238	65	M	Myxofibrosarcoma	-	-	FBN1::ROS1	E8:E2	RNA

## Sheet: Supp. table 4
Supplemental Table 4. Impact of Integrated Pathological and Molecular Diagnosis on Sarcoma Subtype Classification
Initial pathological diagnosis	Histology-specific fusions	Final diagnosis
Alveolar Rhabdomyosarcoma (n = 11)	PAX3::FOXO1 (n = 6)	Alveolar Rhabdomyosarcoma (n = 9)
	PAX7::FOXO1 (n = 3)
	Negative (n = 2)	Rhabdomyosarcoma, not otherwise specified (n = 2)
Angiosarcoma (n = 23)	YAP1::TFE3 (n = 1)	Epithelioid hemangioendothelioma (n = 1)
	Negative (n = 22)	Angiosarcoma (n = 22)
Alveolar soft part sarcoma (n = 10)	ASPL::TFE3 (n = 1)	Alveolar soft part sarcoma (n = 8)
	ASPSCR1::TFE3 (n = 7)
	EWSR1::ATF1 (n = 1)	Clear cell sarcoma (n = 1)
	Negative (n = 1)	Sarcoma, unclassified (n = 1)
Clear cell sarcoma (n = 15)	EWSR1::ATF1 (n = 6)	Clear cell sarcoma (n = 7)
	EWSR1::CREB1 (n = 1)
	Negative (n = 8)	Sarcoma, unclassified (n = 8)
Chondrosarcoma (n = 10)	FUS::DDIT3 (n = 1)	Myxoid liposarcoma (n = 1)
	TAF15::NR4A3 (n = 1)	Extraskeletal Myxoid chondrosarcoma (n = 1)
	Negative (n = 8)	chondrosarcoma (n = 8)
Dermatofibrosarcoma protuberans (n = 8)	COL1A1::PDGFB (n = 7)	Dermatofibrosarcoma protuberans (n = 7)
	Negative (n = 1)	Sarcoma, unclassified (n = 1)
Desmoplastic small round cell tumor (n = 6)	EWSR1::WT1 (n = 4)	Desmoplastic small round cell tumor (n = 4)
	Negative (n = 2)	Sarcoma, unclassified (n = 2)
Epithelioid hemangioendothelioma (n = 3)	Negative (n = 3)	Sarcoma, unclassified (n = 3)
Extraskeletal Myxoid chondrosarcoma (n = 2)	Negative (n = 2)	Sarcoma, unclassified (n = 2)
Embryonal Rhabdomyosarcoma (n = 14)	PAX3::FOXO1 (n = 3)	Alveolar Rhabdomyosarcoma (n = 3)
	Negative (n = 11)	Embryonal Rhabdomyosarcoma (n = 11)
Epithelioid sarcoma (n = 12)	Negative (n = 12)	Epithelioid sarcoma (n = 12)
Endometrial stromal sarcoma (n = 5)	JAZF1::PHF1 (n = 1)	Endometrial stromal sarcoma (n = 2)
	Negative (n = 1)
	YWHAE::NUTM2B (n = 1)	Undifferentiated round cell sarcoma (n = 1)
	ZC3H7B::BCOR (n = 2)	High grade endometrial stromal sarcoma (n = 2)
Ewing's sarcoma (n = 47)	EWSR1::ERG (n = 3)	Ewing's sarcoma (n = 33)
	EWSR1::FLI1 (n = 29)
	FUS::ERG (n = 1)
	EWSR1::WT1 (n = 2)	Desmoplastic small round cell tumor (n = 2)
	HEY1::NCOA2 (n = 1)	Mesenchymal chondrosarcoma (n = 1)
	SS18::SSX1 (n = 1)	Synovial sarcoma (n = 1)
	Negative (n = 10)	Sarcoma, unclassified (n = 10)
Fibrosarcoma (n = 21)	COL1A1::PDGFB (n = 3)	Dermatofibrosarcoma protuberans (n = 3)
	Negative (n = 18)	Fibrosarcoma (n = 18)
Gastrointestinal Stromal Tumor (n = 38)	Negative (n = 38)	Gastrointestinal Stromal Tumor (n = 38)
Infantile fibrosarcoma (n = 7)	COL1A1::PDGFB (n = 1)	Dermatofibrosarcoma protuberans (n = 1)
	ETV6::NTRK3 (n = 3)	Infantile fibrosarcoma (n = 6)
	TPM3::NTRK1 (n = 1)
	Negative (n = 2)
Inflammatory myofibroblastic tumor (n = 13)	CLTC::ALK (n = 1)	Inflammatory myofibroblastic tumor (n = 10)
	TFG::ROS1 (n = 1)
	TPM4::ALK (n = 1)
	ETV6::NTRK3 (n = 1)
	Negative (n = 6)
	ETV6::NTRK3 (n = 1)	Infantile fibrosarcoma (n = 1)
	EWSR1::CREB1 (n = 1)	Clear cell sarcoma (n = 1)
	LMNA::NTRK1 (n = 1)	NTRK-rearranged spindle cell neoplasm (n = 1)
Leiomyosarcoma (n = 36)	Negative (n = 36)	Leiomyosarcoma (n = 36)
Liposarcoma, not otherwise specified (n = 34)	EWSR1::DDIT3 (n = 2)	Myxoid liposarcoma (n = 4)
	FUS::DDIT3 (n = 2)
	Negative (n = 30)	Liposarcoma, not otherwise specified (n = 30)
Myofibroblastoma (n = 25)	ETV6::NTRK3 (n = 1)	Infantile fibrosarcoma (n = 1)
	NAB2::STAT6 (n = 1)	Solitary fibrous tumor (n = 1)
	TPM3::NTRK1 (n = 1)	NTRK-rearranged spindle cell neoplasm (n = 1)
	Negative (n = 22)	Myofibroblastoma (n = 22)
Myxofibrosarcoma (n = 6)	Negative (n = 6)	Myxofibrosarcoma (n = 6)
Myxoid liposarcoma (n = 8)	EWSR1::NR4A3 (n = 1)	Extraskeletal Myxoid chondrosarcoma (n = 1)
	FUS::DDIT3 (n = 5)	Myxoid liposarcoma (n = 7)
	Negative (n = 2)
Malignant peripheral nerve sheath tumor (n = 8)	Negative (n = 8)	Malignant peripheral nerve sheath tumor (n = 8)
Malignant Rhabdoid Tumor (n = 10)	Negative (n = 10)	Malignant Rhabdoid Tumor (n = 10)
NTRK-rearranged spindle cell neoplasm (n = 4)	BCOR::CCNB3 (n = 1)	Sarcoma with BCOR genetic alterations (n = 1)
	LMNA::NTRK1 (n = 2)	NTRK-rearranged spindle cell neoplasm (n = 3)
	STRN3::NTRK3 (n = 1)
Osteosarcoma (n = 37)	EWSR1::ZNF444 (n = 1)	Myoepithelial tumors (n = 1)
	HEY1::NCOA2 (n = 1)	Mesenchymal chondrosarcoma (n = 1)
	ZFC3H1::NTRK3 (n = 1)	Osteosarcoma (n = 35)
	Negative (n = 34)
Perivascular epithelioid cell tumor (n = 6)	NONO::TFE3 (n = 1)	Perivascular epithelioid cell tumor (n = 6)
	Negative (n = 5)
Rhabdomyosarcoma, not otherwise specified (n = 60)	NTRK3::PTPN9 (n = 1)	NTRK-rearranged spindle cell neoplasm (n = 1)
	PAX3::FOXO1 (n = 13)	Alveolar Rhabdomyosarcoma (n = 15)
	PAX7::FOXO1 (n = 2)
	Negative (n = 44)	Rhabdomyosarcoma, not otherwise specified (n = 44)
Rare sarcoma (n = 9)	EWSR1::ATF1 (n = 1)	Clear cell sarcoma (n = 1)
	Negative (n = 8)	Rare sarcoma (n = 8)
Sclerosing epithelioid fibrosarcoma (n = 5)	Negative (n = 5)	Sclerosing epithelioid fibrosarcoma (n = 5)
Solitary fibrous tumor (n = 6)	NAB2::STAT6 (n = 2)	Solitary fibrous tumor (n = 2)
	SS18::SSX1 (n = 1)	Synovial sarcoma (n = 1)
	Negative (n = 3)	Sarcoma, unclassified (n = 3)
Synovial sarcoma (n = 31)	NAB2::STAT6 (n = 1)	Solitary fibrous tumor (n = 1)
	SS18::SSX1 (n = 17)	Synovial sarcoma (n = 17)
	Negative (n = 13)	Sarcoma, unclassified (n = 13)
Undifferentiated pleomorphic sarcoma (n = 30)	Negative (n = 30)	Undifferentiated pleomorphic sarcoma (n = 30)
Undifferentiated Round Cell Sarcoma (n = 24)	BCOR::CCNB3 (n = 1)	Sarcoma with BCOR genetic alterations (n = 1)
	EWSR1::ERG (n = 2)	Ewing's sarcoma (n = 4)
	EWSR1::FLI1 (n = 2)
	Negative (n = 19)	Undifferentiated round cell sarcoma (n = 19)
Undifferentiated Spindle cell sarcoma (n = 24)	EML4::NTRK3 (n = 1)	NTRK-rearranged spindle cell neoplasm (n = 3)
	LMNA::NTRK1 (n = 1)
	TPM3::NTRK1 (n = 1)
	EWSR1::CREB1 (n = 1)	Clear cell sarcoma (n = 1)
	EWSR1::ETV1 (n = 1)	Ewing's sarcoma (n = 1)
	Negative (n = 19)	Undifferentiated Spindle cell sarcoma (n = 19)
Well-differentiated/Dedifferentiated liposarcoma (n = 30)	Negative (n = 30)	Well-differentiated/Dedifferentiated liposarcoma (n = 30)
Sarcoma, not otherwise specified (n = 150)	ASPSCR1::TFE3 (n = 1)	Alveolar soft part sarcoma (n = 1)
	EWSR1::ATF1 (n = 1)	Clear cell sarcoma (n = 1)
	COL1A1::PDGFB (n = 1)	Dermatofibrosarcoma protuberans (n = 1)
	EWSR1::WT1 (n = 1)	Desmoplastic small round cell tumor (n = 1)
	EWSR1::NR4A3 (n = 1)	Extraskeletal Myxoid chondrosarcoma (n = 1)
	EPC1::PHF1 (n = 1)	Endometrial stromal sarcoma (n = 2)
	JAZF1::PHF1 (n = 1)
	EWSR1::FLI1 (n = 5)	Ewing's sarcoma (n = 5)
	EWSR1::PATZ1 (n = 1)	Round cell sarcoma with EWSR1-non-ETS fusions (n = 1)
	ETV6::NTRK3 (n = 1)	Infantile fibrosarcoma (n = 1)
	RANBP2::ALK (n = 1)	Inflammatory myofibroblastic tumor (n = 1)
	FUS::CREB3L2 (n = 2)	Low-Grade Fibromyxoid sarcoma/sclerosing epithelioid fibrosarcoma (n = 2)
	HEY1::NCOA2 (n = 2)	Mesenchymal chondrosarcoma (n = 2)
	FUS::DDIT3 (n = 1)	Myxoid liposarcoma (n = 1)
	ETV6::NTRK3 (n = 1)	NTRK-rearranged spindle cell neoplasm (n = 2)
	LMNA::NTRK1 (n = 1)
	NAB2::STAT6 (n = 2)	Solitary fibrous tumor (n = 2)
	SS18::SSX1 (n = 5)	Synovial sarcoma (n = 5)
	BCOR::CCNB3 (n = 4)	Sarcoma with BCOR genetic alterations (n = 4)
	Negative (n = 117)	Sarcoma, not otherwise specified (n = 117)

## Sheet: Supp. table 5
SupplementaryTable 5. Characteristic of the 788 sarcoma patients
Patient Characteristics	No. (Percentage)
Sex
Male	432 (55%)
Female	356 (45%)
Age at diagnose
Range	0 - 90 years old
Median	35 years old
Average	35.2 years old
Histologic subtype	Abbreviation	Number of patients	Percentage
Rhabdomyosarcoma, not otherwise specified	RMS, NOS	60	0.0761421
Ewing's sarcoma	EWS	47	0.0596447
Gastrointestinal Stromal Tumor	GIST	38	0.0482234
Osteosarcoma	OS	37	0.0469543
Leiomyosarcoma	LMS	36	0.0456853
Lipoblastomatosis, not otherwise specified	LS, NOS	34	0.0431472
Synovial sarcoma	SS	31	0.0393401
Well-differentiated/Dedifferentiated liposarcoma	W/DD-LS	30	0.0380711
Undifferentiated pleomorphic sarcoma	UPS	30	0.0380711
Myofibroblastoma	Myofibroblastoma	25	0.0317259
Undifferentiated Spindle cell sarcoma	USCS	24	0.0304569
Undifferentiated round cell sarcoma	URCS	24	0.0304569
Angiosarcoma	AS	23	0.0291878
Fibrosarcoma	FS	21	0.0266497
Clear cell sarcoma	CCS	15	0.0190355
Embryonal Rhabdomyosarcoma	ERMS	14	0.0177665
Inflammatory myofibroblastic tumor	IMT	13	0.0164975
Epithelioid sarcoma	ES	12	0.0152284
Alveolar Rhabdomyosarcoma	ARMS	11	0.0139594
Malignant Rhabdoid Tumor	MRT	10	0.0126904
Chondrosarcoma	CS	10	0.0126904
Alveolar soft part sarcoma	ASPS	10	0.0126904
Rare sarcoma	RS	9	0.0114213
Malignant peripheral nerve sheath tumor	MPNST	8	0.0101523
Dermatofibrosarcoma protuberans	DFSP	8	0.0101523
Myxoid liposarcoma	MLS	8	0.0101523
Infantile fibrosarcoma	IFS	7	0.00888325
Desmoplastic small round cell tumor	DSRCT	6	0.00761421
Solitary fibrous tumor	SFT	6	0.00761421
Myxofibrosarcoma	MFS	6	0.00761421
Perivascular epithelioid cell tumor	PEComa	6	0.00761421
Endometrial stromal sarcoma	ESS	5	0.00634518
Sclerosing epithelioid fibrosarcoma	SEF	5	0.00634518
NTRK-rearranged spindle cell neoplasm	NTRK-RSCN	4	0.00507614
Epithelioid hemangioendothelioma	EH	3	0.00380711
Extraskeletal Myxoid chondrosarcoma	EMC	2	0.00253807
Sarcoma, not otherwise specified	Sarcoma, NOS	150	0.190355

## Sheet: Supp. table 6
Supplementary Table 6. Full gene list of the Fusioncapture panel
ABI1	CCND3	ELL	HEY1	LRMP	NSD2	RAF1*	TAL2
ABL1	CD22	ELMO1	HIP1	LYL1	NTRK1*	RALGDS	TBL1XR1
ABL2	CD274	ELN	HIST1H4I	MAF	NTRK2*	RANBP2	TCF12
ACSL6	CD28	EMC7	HLF	MAFB	NTRK3*	RAP1GDS1	TCF3
ADCY9	CD79B	EML4	HMGA1	MALT1	NUMA1	RARA*	TCF7
AFF1	CDK6	ENTPD1	HMGA2	MAP2K4	NUP214	RB1	TCL1A
AFF3	CDKN2A	EP300	HNRNPUL1	MBNL1	NUP98	RBM15	TEC
AFF4	CDX2	EPOR	HOXA10	MDS2	NUTM2A	RCSD1	TET1
AKT3	CEBPA	EPS15	HOXA11	MECOM	OLIG2	REEP5	TFE3
ALK*	CEBPE	ERBB2	HOXA13	MEF2D	OMD	RET*	TFG
ARHGAP26	CEP85L	ERG	HOXA3	MET*	P2RY8	RHOH	TFPT
ARHGEF12	CHD1	ETS1	HOXA9	METRNL	PAFAH1B2	RNF213	TFRC
ARID1A	CHIC2	ETV1	HOXC11	MKL1	PAX3	ROS1*	TLX1
ARNT	CHMP2A	ETV4*	HOXC13	MLF1	PAX5	RPL22	TLX3
ASXL1	CHN1	ETV5*	HOXD11	MLLT1	PAX7	RPN1	TMPRSS2*
ASXL2	CHST11	ETV6*	HOXD13	MLLT10	PBX1	RUNX1	TNFRSF11A
ATF1	CIC	EWSR1*	HSP90AA1	MLLT11	PCM1	RUNX1T1	TNIP1
ATF7IP	CIITA	FBN3	HSP90AB1	MLLT3	PCSK7	RUNX2	TOP1
ATG5	CLP1	FBRSL1	IGHJ1	MLLT4	PDCD1	SEC31A	TP53
ATIC	CLTC	FBXW2	IKZF1	MLLT6	PDCD1LG2	SEPT5	TP63
AUTS2	CLTCL1	FBXW7	IKZF3	MME	PDE4DIP	SEPT6	TPM3
AXL	CNTRL	FCGR2B	IL16	MN1	PDGFB	SEPT9	TPM4
BAALC	COL1A1	FCRL4	IL21R	MNX1	PDGFRA*	SERPINA9	TPR
BCAT1	CREB1	FER	IL2RB	MSI2	PDGFRB	SET	TRIM24
BCL10	CREB3L1	FEV	IL3	MSN	PER1	SETBP1	TRIM27
BCL11A	CREB3L2	FGFR1*	IQGAP2	MTCP1	PHF1	SF3B1	TRIP11
BCL11B	CREBBP	FGFR1OP	IRF4	MUC1	PICALM	SH3BP5	TTL
BCL2*	CRLF2	FGFR2*	IRS4	MYB*	PIM1	SH3GL1	TYK2
BCL3	CSF1	FGFR3*	ITK	MYBL1*	PIM3	SKI	USP6
BCL6	CSF1R	FIP1L1	ITPKB	MYC*	PLAG1	SLAMF7	VCP
BCL7A	CSF3R	FLI1	JAK1	MYH11	PML	SLC1A2	VPS29
BCL9	CTCF	FLT3	JAK2	MYH9	POU2AF1	SNRPD3	WHSC1L1
BCOR	CTLA4	FLT3LG	JAK3	NAB2*	PPFIBP1	SNX29	WT1
BCR*	CTNNB1	FNBP1	JAZF1	NACA	PPP1CB	SPI1	WWTR1
BIRC3	CUX1	FOXO1	KAT6A	NBEA	PRDM1	SQSTM1	XIAP
BLNK	DAZAP1	FOXO3	KDM2B	NCOA2	PRDM16	SRSF3	YPEL5
BMF	DDIT3	FOXO4	KDM5A	NDRG1	PRRC1	SS18	YWHAE
BRAF*	DDX10	FOXP1	KDM6A	NEK6	PRRX1	SS18L1	ZAP70
BTG1	DDX6	FSTL3	KDSR	NF1	PSIP1	SSBP2	ZBTB16
BTK	DEK	FUS	KIF5B	NF2	PSMB2	SSX1	ZCCHC7
C15ORF65	DENND3	FUT8	KLK11	NFKB2	PSMB4	SSX2	ZEB2
C1orf43	DGKH	GAS7	KMT2A*	NIN	PTCH1	SSX4	ZFAND3
CAMTA1	DNMT3A	GATA2	KMT2D	NKX2-1	PTK2B	STAG2	ZMYM2
CARS	DUSP22	GLI1	KRAS	NONO	PTK7	STAT5B	ZNF384
CBFA2T3	DUX4	GLIS2	LASP1	NOTCH1	PTPN1	STAT6	ZNF521
CBFB	EBF1	GMPS	LCK	NOTCH2*	PUM1	STIL
CBL	EGFR*	GPHN	LCP1	NPM1	PVT1	STRN3
CCNB3	EIF2B1	GPI	LMO1	NR4A3	RAB7A	SYK
CCND1	EIF4A2	HAVCR2	LMO2	NRAS	RABEP1	TAF15
CCND2	ELF4	HERPUD1	LPP	NSD1	RAD51B	TAL1
The genes marked with * indicate those that are common fusion genes detected by both the DNA and RNA panels

## Sheet: Supp. table 7
Supplementary Table 7. Full gene list of the Onco PanScan panel
Gene	Variant Type			Full Coding Exonic Regions
	SNP/InDel	CNV	SV
A2M	T	F	F	T
ABCB4	T	F	F	T
ABL1	T	T	F	T
ABL2	T	F	F	T
ACTL6A	T	F	F	T
ACTL6B	T	F	F	T
ACVR1	T	F	F	T
ACVR1B	T	F	F	T
ACVR2A	T	F	F	T
AGO2	T	F	F	T
AIP	T	F	F	T
AKAP9	T	F	F	T
AKT1	T	T	F	T
AKT2	T	T	F	T
AKT3	T	F	F	T
ALB	T	F	F	T
ALK*	T	T	T	T
ALOX12B	T	F	F	T
AMER1	T	F	F	T
ANGPT1	T	F	F	T
ANGPT2	T	F	F	T
ANKRD11	T	F	F	T
APC	T	F	F	T
APCDD1	T	F	F	T
APOB	T	F	F	T
AR	T	T	F	T
ARAF	T	F	F	T
ARFRP1	T	F	F	T
ARID1A	T	F	F	T
ARID1B	T	F	F	T
ARID2	T	F	F	T
ARID5B	T	F	F	T
ASCL2	T	T	F	T
ASCL4	T	F	F	T
ASXL1	T	F	F	T
ASXL2	T	F	F	T
ATF1	T	F	F	T
ATIC	T	F	F	T
ATM	T	F	F	T
ATR	T	F	F	T
ATRX	T	F	F	T
AURKA	T	F	F	T
AURKB	T	F	F	T
AXIN1	T	F	F	T
AXIN2	T	F	F	T
AXL	T	F	F	T
B2M	T	F	F	T
B4GALT3	T	F	F	T
BABAM1	T	F	F	T
BACH1	T	F	F	T
BAI1	T	F	F	T
BAI2	T	F	F	T
BAI3	T	F	F	T
BAK1	T	F	F	T
BAP1	T	F	F	T
BARD1	T	F	F	T
BBC3	T	F	F	T
BCL10	T	F	F	T
BCL2*	T	T	T	T
BCL2A1	T	F	F	T
BCL2L1	T	F	F	T
BCL2L11	T	F	F	T
BCL2L2	T	F	F	T
BCL6	T	F	F	T
BCOR	T	F	F	T
BCORL1	T	F	F	T
BCR*	T	F	T	T
BIRC3	T	F	F	T
BLM	T	F	F	T
BMPR1A	T	F	F	T
BRAF*	T	T	T	T
BRCA1	T	F	T	T
BRCA2	T	F	T	T
BRD4	T	F	F	T
BRD7	T	F	F	T
BRIP1	T	F	F	T
BTG1	T	F	F	T
BTG2	T	F	F	T
BTK	T	F	F	T
BUB1B	T	F	F	T
C19MC	T	T	F	T
C1QA	T	F	F	T
C1R	T	F	F	T
C1S	T	F	F	T
CALR	T	F	F	T
CARD11	T	F	F	T
CARM1	T	F	F	T
CASP8	T	F	F	T
CBFB	T	F	F	T
CBL	T	T	F	T
CBLB	T	F	F	T
CBR1	T	F	F	T
CCND1	T	T	F	T
CCND2	T	F	F	T
CCND3	T	F	F	T
CCNE1	T	T	F	T
CD22	T	F	F	T
CD274	T	F	F	T
CD276	T	F	F	T
CD70	T	F	F	T
CD74	T	F	T	T
CD79A	T	F	F	T
CD79B	T	F	F	T
CDC25C	T	F	F	T
CDC42	T	F	F	T
CDC73	T	F	F	T
CDH1	T	F	F	T
CDH23	T	F	F	T
CDK12	T	F	F	T
CDK2	T	F	F	T
CDK4	T	T	F	T
CDK6	T	T	F	T
CDK8	T	T	F	T
CDKN1A	T	F	F	T
CDKN1B	T	F	F	T
CDKN1C	T	F	F	T
CDKN2A	T	F	F	T
CDKN2B	T	F	F	T
CDKN2C	T	F	F	T
CDX2	T	F	F	T
CEBPA	T	F	F	T
CENPA	T	F	F	T
CFH	T	F	F	T
CFHR1	T	F	F	T
CFHR2	T	F	F	T
CFLAR	T	F	F	T
CHD2	T	F	F	T
CHD4	T	F	F	T
CHD7	T	F	F	T
CHEK1	T	F	F	T
CHEK2	T	F	F	T
CHUK	T	F	F	T
CIC	T	F	F	T
CRBN	T	F	F	T
CREBBP	T	F	F	T
CRIPAK	T	F	F	T
CRKL	T	F	F	T
CRLF2	T	F	F	T
CROT	T	F	F	T
CSDE1	T	F	F	T
CSF1R	T	T	F	T
CSF3R	T	F	F	T
CTCF	T	F	F	T
CTLA4	T	F	F	T
CTNNA1	T	F	F	T
CTNNB1	T	T	F	T
CUL3	T	F	F	T
CUL4A	T	F	F	T
CUL4B	T	F	F	T
CXCR4	T	F	F	T
CYLD	T	F	F	T
CYP17A1	T	F	F	T
CYSLTR2	T	F	F	T
DAPK1	T	F	F	T
DAXX	T	F	F	T
DDB2	T	F	F	T
DDR1	T	F	F	T
DDR2	T	F	F	T
DDX3X	T	F	F	T
DICER1	T	F	F	T
DIS3	T	F	F	T
DIS3L2	T	F	F	T
DNAJB1	T	F	F	T
DNMT1	T	F	F	T
DNMT3A	T	T	F	T
DNMT3B	T	F	F	T
DOT1L	T	F	F	T
DPYD	T	F	F	T
DROSHA	T	F	F	T
DUSP4	T	F	F	T
DUSP6	T	F	F	T
E2F3	T	F	F	T
EDNRA	T	F	F	T
EED	T	F	F	T
EGFL7	T	F	F	T
EGFR*	T	T	T	T
EGR3	T	F	F	T
EIF1AX	T	F	F	T
EIF4A2	T	F	F	T
EIF4E	T	F	F	T
ELAC2	T	F	F	T
ELANE	T	F	F	T
ELF3	T	F	F	T
EML4	T	F	F	T
EMSY	T	F	F	T
EP300	T	F	F	T
EPAS1	T	F	F	T
EPCAM	T	F	F	T
EPHA2	T	F	F	T
EPHA3	T	F	F	T
EPHA4	T	F	F	T
EPHA5	T	F	F	T
EPHA7	T	F	F	T
EPHB1	T	F	F	T
EPHB2	T	F	F	T
EPHB4	T	F	F	T
EPHB6	T	F	F	T
ERBB2	T	T	F	T
ERBB3	T	T	F	T
ERBB4	T	T	F	T
ERCC1	T	F	F	T
ERCC2	T	F	F	T
ERCC3	T	F	F	T
ERCC4	T	F	F	T
ERCC5	T	F	F	T
ERF	T	F	F	T
ERG	T	F	F	T
ERRFI1	T	F	F	T
ESR1	T	F	F	T
ETV1	T	F	F	T
ETV4*	T	F	T	T
ETV5*	T	F	T	T
ETV6*	T	F	T	T
EWSR1*	T	F	T	T
EXT1	T	F	F	T
EXT2	T	F	F	T
EZH1	T	F	F	T
EZH2	T	T	F	T
EZR	T	F	T	T
F8	T	F	F	T
FAM135B	T	F	F	T
FAM175A	T	F	F	T
FAM46C	T	F	F	T
FAM58A	T	F	F	T
FANCA	T	F	F	T
FANCB	T	F	F	T
FANCC	T	F	F	T
FANCD2	T	F	F	T
FANCE	T	F	F	T
FANCF	T	F	F	T
FANCG	T	F	F	T
FANCI	T	F	F	T
FANCL	T	F	F	T
FANCM	T	F	F	T
FAS	T	F	F	T
FAT1	T	F	F	T
FAT3	T	F	F	T
FAT4	T	F	F	T
FBXW7	T	F	F	T
FCGR1A	T	F	F	T
FCGR2A	T	F	F	T
FCGR2B	T	F	F	T
FCGR2C	T	F	F	T
FCGR3A	T	F	F	T
FCGR3B	T	F	F	T
FGA	T	F	F	T
FGF10	T	F	F	T
FGF12	T	F	F	T
FGF14	T	F	F	T
FGF19	T	T	F	T
FGF23	T	F	F	T
FGF3	T	T	F	T
FGF4	T	T	F	T
FGF6	T	F	F	T
FGF7	T	F	F	T
FGFR1*	T	T	T	T
FGFR2*	T	T	T	T
FGFR3*	T	T	T	T
FGFR4	T	T	F	T
FH	T	F	F	T
FHIT	T	F	F	T
FLCN	T	F	F	T
FLT1	T	F	F	T
FLT3	T	T	F	T
FLT4	T	F	F	T
FNTA	T	F	F	T
FOXA1	T	F	F	T
FOXA2	T	F	F	T
FOXL2	T	T	F	T
FOXO1	T	F	F	T
FOXP1	T	F	F	T
FPGS	T	F	F	T
FUBP1	T	F	F	T
FYN	T	F	F	T
FZR1	T	F	F	T
GAB2	T	F	F	T
GABRA6	T	F	F	T
GALNT12	T	F	F	T
GATA1	T	F	F	T
GATA2	T	T	F	T
GATA3	T	F	F	T
GATA4	T	F	F	T
GATA6	T	F	F	T
GDF1	T	F	F	T
GDF15	T	F	F	T
GEN1	T	F	F	T
GID4	T	F	F	T
GJB2	T	F	F	T
GLI1	T	F	F	T
GLI3	T	F	F	T
GNA11	T	T	F	T
GNA13	T	F	F	T
GNAQ	T	T	F	T
GNAS	T	T	F	T
GNRHR	T	F	F	T
GPC3	T	F	F	T
GPR101	T	F	F	T
GPR124	T	F	F	T
GPS2	T	F	F	T
GREM1	T	F	F	T
GRIN2A	T	F	F	T
GRM3	T	F	F	T
GSK3B	T	F	F	T
H3F3A	T	T	F	T
H3F3B	T	F	F	T
H3F3C	T	F	F	T
HCK	T	F	F	T
HDAC1	T	F	F	T
HDAC2	T	F	F	T
HDAC3	T	F	F	T
HDAC4	T	F	F	T
HDAC8	T	F	F	T
HDAC9	T	F	F	T
HES1	T	F	F	T
HGF	T	T	F	T
HIF1A	T	F	F	T
HIST1H1C	T	F	F	T
HIST1H2BD	T	F	F	T
HIST1H3A	T	F	F	T
HIST1H3B	T	F	F	T
HIST1H3C	T	F	F	T
HIST1H3D	T	F	F	T
HIST1H3E	T	F	F	T
HIST1H3F	T	F	F	T
HIST1H3G	T	F	F	T
HIST1H3H	T	F	F	T
HIST1H3I	T	F	F	T
HIST1H3J	T	F	F	T
HIST2H3C	T	F	F	T
HIST2H3D	T	F	F	T
HIST3H3	T	F	F	T
HLA-A	T	F	F	T
HLA-B	T	F	F	T
HLA-C	T	F	F	T
HMBS	T	F	F	T
HNF1A	T	F	F	T
HNF4A	T	T	F	T
HOXB13	T	F	F	T
HRAS	T	T	F	T
HRH2	T	F	F	T
HSD17B3	T	F	F	T
HSD3B1	T	F	F	T
HSD3B2	T	F	F	T
HSP90AA1	T	F	F	T
HSPA4	T	F	F	T
HUWE1	T	F	F	T
ICOSLG	T	F	F	T
ID3	T	F	F	T
IDH1	T	T	F	T
IDH2	T	T	F	T
IFNAR1	T	F	F	T
IFNAR2	T	F	F	T
IFNGR1	T	F	F	T
IFNGR2	T	F	F	T
IGF1	T	F	F	T
IGF1R	T	T	F	T
IGF2	T	F	F	T
IGF2R	T	T	F	T
IKBKB	T	F	F	T
IKBKE	T	F	F	T
IKZF1	T	F	F	T
IL10	T	F	F	T
IL6R	T	F	F	T
IL6ST	T	F	F	T
IL7R	T	F	F	T
INHA	T	F	F	T
INHBA	T	F	F	T
INPP4A	T	F	F	T
INPP4B	T	F	F	T
INPPL1	T	F	F	T
INSR	T	F	F	T
IRF2	T	F	F	T
IRF4	T	F	F	T
IRS1	T	F	F	T
IRS2	T	F	F	T
ITGB2	T	F	F	T
ITK	T	F	F	T
JAK1	T	T	F	T
JAK2	T	T	F	T
JAK3	T	T	F	T
JUN	T	F	F	T
KAT6A	T	F	F	T
KDM5A	T	F	F	T
KDM5C	T	F	F	T
KDM6A	T	F	F	T
KDR	T	T	F	T
KEAP1	T	F	F	T
KEL	T	F	F	T
KIF1B	T	F	F	T
KIF5B	T	F	F	T
KIT	T	T	T	T
KLF4	T	F	F	T
KLF5	T	F	F	T
KLHL6	T	F	F	T
KMT2A*	T	T	T	T
KMT2B	T	F	F	T
KMT2C	T	F	F	T
KMT2D	T	F	F	T
KMT2E	T	F	F	T
KNSTRN	T	F	F	T
KRAS	T	T	F	T
LASP1	T	F	F	T
LATS1	T	F	F	T
LATS2	T	F	F	T
LCK	T	F	F	T
LIMK1	T	F	F	T
LMO1	T	F	F	T
LRP1B	T	F	F	T
LTK	T	F	F	T
LYN	T	F	F	T
LZTR1	T	F	F	T
MACF1	T	F	F	T
MAF	T	F	F	T
MALT1	T	F	F	T
MAML1	T	T	F	T
MAP2K1	T	T	F	T
MAP2K2	T	F	F	T
MAP2K3	T	F	F	T
MAP2K4	T	F	F	T
MAP3K1	T	F	F	T
MAP3K13	T	F	F	T
MAP3K14	T	F	F	T
MAPK1	T	F	F	T
MAPK3	T	F	F	T
MAPK8	T	F	F	T
MAPK8IP1	T	F	F	T
MAPKAP1	T	F	F	T
MAX	T	F	F	T
MC1R	T	F	F	T
MCL1	T	F	F	T
MDC1	T	F	F	T
MDM2	T	T	F	T
MDM4	T	T	F	T
MECOM	T	F	F	T
MED12	T	T	F	T
MEF2B	T	F	F	T
MEN1	T	F	F	T
MERTK	T	F	F	T
MET*	T	T	T	T
MGA	T	F	F	T
MITF	T	F	F	T
MKNK1	T	F	F	T
MLH1	T	F	F	T
MLH3	T	F	F	T
MPL	T	T	F	T
MRE11A	T	F	F	T
MS4A1	T	F	F	T
MSH2	T	F	T	T
MSH3	T	F	F	T
MSH4	T	F	F	T
MSH5	T	F	F	T
MSH6	T	F	F	T
MSI1	T	F	F	T
MSI2	T	F	F	T
MSR1	T	F	F	T
MST1	T	F	F	T
MST1R	T	F	F	T
MTAP	T	F	F	T
MTOR	T	F	F	T
MTUS1	T	F	F	T
MUC1	T	F	F	T
MUTYH	T	F	F	T
MYB*	T	T	T	T
MYBL1*	T	F	T	T
MYC*	T	T	T	T
MYCL	T	T	F	T
MYCL1	T	F	F	T
MYCN	T	T	F	T
MYD88	T	T	F	T
MYH9	T	F	F	T
MYOD1	T	F	F	T
NAB2*	T	F	T	T
NAT1	T	F	F	T
NAT2	T	F	F	T
NBN	T	F	F	T
NCOA3	T	T	F	T
NCOR1	T	F	F	T
NCOR2	T	F	F	T
NEGR1	T	F	F	T
NEK11	T	F	F	T
NF1	T	F	F	T
NF2	T	F	F	T
NFATC2	T	F	F	T
NFE2L1	T	F	F	T
NFE2L2	T	F	F	T
NFE2L3	T	F	F	T
NFKBIA	T	F	F	T
NKX2-1	T	T	F	T
NKX3-1	T	F	F	T
NOTCH1	T	T	F	T
NOTCH2*	T	T	T	T
NOTCH3	T	T	F	T
NOTCH4	T	T	F	T
NPM1	T	F	F	T
NR3C1	T	F	F	T
NRAS	T	T	F	T
NRG1	T	F	T	T
NRG3	T	F	F	T
NSD1	T	F	F	T
NT5C2	T	F	F	T
NTHL1	T	F	F	T
NTRK1*	T	F	T	T
NTRK2*	T	F	T	T
NTRK3*	T	F	T	T
NUBPL	T	F	F	T
NUF2	T	F	F	T
NUP93	T	F	F	T
NUTM1	T	F	T	T
P2RY8	T	F	F	T
PAK1	T	F	F	T
PAK3	T	F	F	T
PAK7	T	F	F	T
PALB2	T	F	F	T
PALLD	T	F	F	T
PARK2	T	F	F	T
PARP1	T	F	F	T
PARP2	T	F	F	T
PARP3	T	F	F	T
PARP4	T	F	F	T
PAX5	T	T	F	T
PBRM1	T	F	F	T
PCBP1	T	F	F	T
PDCD1	T	F	F	T
PDCD1LG2	T	F	F	T
PDE11A	T	F	F	T
PDE4DIP	T	F	F	T
PDGFRA*	T	T	T	T
PDGFRB	T	F	F	T
PDK1	T	F	F	T
PDPK1	T	F	F	T
PGR	T	F	F	T
PHF20L1	T	F	F	T
PHF6	T	F	F	T
PHOX2B	T	F	F	T
PIK3C2B	T	F	F	T
PIK3C2G	T	F	F	T
PIK3C3	T	F	F	T
PIK3CA	T	T	F	T
PIK3CB	T	F	F	T
PIK3CD	T	F	F	T
PIK3CG	T	F	F	T
PIK3R1	T	F	F	T
PIK3R2	T	F	F	T
PIK3R3	T	F	F	T
PIM1	T	F	F	T
PLCG1	T	F	F	T
PLCG2	T	F	F	T
PLK1	T	F	F	T
PLK2	T	F	F	T
PMAIP1	T	F	F	T
PMS1	T	F	F	T
PMS2	T	F	F	T
PNRC1	T	F	F	T
POLD1	T	F	F	T
POLE	T	F	F	T
POLH	T	F	F	T
POT1	T	F	F	T
PPARG	T	F	F	T
PPM1D	T	F	F	T
PPP2R1A	T	F	F	T
PPP2R2A	T	F	F	T
PPP4R2	T	F	F	T
PPP6C	T	F	F	T
PRDM1	T	F	F	T
PRDM14	T	F	F	T
PREX2	T	F	F	T
PRKAA1	T	F	F	T
PRKACA	T	F	T	T
PRKACB	T	F	F	T
PRKAR1A	T	F	F	T
PRKCA	T	F	F	T
PRKCB	T	F	F	T
PRKCG	T	F	F	T
PRKCI	T	F	F	T
PRKD1	T	F	F	T
PRKDC	T	F	F	T
PROKR2	T	F	F	T
PRSS1	T	F	F	T
PRSS8	T	F	F	T
PSMB1	T	F	F	T
PSMB2	T	F	F	T
PSMB5	T	F	F	T
PTCH1	T	F	F	T
PTCH2	T	F	F	T
PTEN	T	F	F	T
PTK2	T	F	F	T
FRK	T	F	F	T
PTP4A1	T	F	F	T
PTP4A3	T	F	F	T
PTPN11	T	T	F	T
PTPN13	T	F	F	T
PTPRB	T	F	F	T
PTPRD	T	F	F	T
PTPRO	T	F	F	T
PTPRS	T	F	F	T
PTPRT	T	F	F	T
QKI	T	F	F	T
RAB35	T	F	F	T
RAC1	T	F	F	T
RAC2	T	F	F	T
RAD21	T	F	F	T
RAD50	T	F	F	T
RAD51	T	F	F	T
RAD51B	T	F	F	T
RAD51C	T	F	F	T
RAD51D	T	F	F	T
RAD52	T	F	F	T
RAD54L	T	F	F	T
RAF1*	T	F	T	T
RARA*	T	F	T	T
RARB	T	F	F	T
RARG	T	F	F	T
RASA1	T	F	F	T
RB1	T	F	F	T
RBL1	T	F	F	T
RBM10	T	F	F	T
RECQL	T	F	F	T
RECQL4	T	F	F	T
REL	T	F	F	T
RELA	T	F	T	T
RET*	T	T	T	T
RFWD2	T	F	F	T
RGPD3	T	F	F	T
RHBDF2	T	F	F	T
RHEB	T	F	F	T
RHOA	T	F	F	T
RICTOR	T	T	F	T
RIT1	T	F	F	T
RNASEL	T	F	F	T
RNF43	T	F	F	T
ROBO1	T	F	F	T
ROCK1	T	F	F	T
ROS1*	T	F	T	T
RPA1	T	F	F	T
RPL22	T	F	F	T
RPL5	T	F	F	T
RPS14	T	F	F	T
RPS6KA3	T	F	F	T
RPS6KA4	T	F	F	T
RPS6KB1	T	F	F	T
RPS6KB2	T	F	F	T
RPTOR	T	F	F	T
RRAGC	T	F	F	T
RRAS	T	F	F	T
RRAS2	T	F	F	T
RSPO2	T	F	T	T
RTEL1	T	F	F	T
RUNX1	T	T	F	T
RUNX1T1	T	F	F	T
RUNX3	T	F	F	T
RXRA	T	F	F	T
RXRB	T	F	F	T
RXRG	T	F	F	T
RYBP	T	F	F	T
SBDS	T	F	F	T
SDC4	T	F	T	T
SDHA	T	T	F	T
SDHAF2	T	F	F	T
SDHB	T	F	F	T
SDHC	T	F	F	T
SDHD	T	F	F	T
SEMA3A	T	F	F	T
SEMA3E	T	F	F	T
SERPINB3	T	T	F	T
SERPINB4	T	T	F	T
SESN1	T	F	F	T
SESN2	T	F	F	T
SESN3	T	F	F	T
SETBP1	T	F	F	T
SETD2	T	F	F	T
SETD8	T	F	F	T
SF1	T	F	F	T
SF3B1	T	T	F	T
SGK1	T	F	F	T
SH2B3	T	F	F	T
SH2D1A	T	F	F	T
SHOC2	T	F	F	T
SHQ1	T	F	F	T
SIX1	T	F	F	T
SLAMF7	T	F	F	T
SLC34A2	T	F	T	T
SLC4A1	T	F	F	T
SLIT2	T	F	F	T
SLX4	T	F	F	T
SMAD2	T	F	F	T
SMAD3	T	F	F	T
SMAD4	T	F	F	T
SMAD7	T	F	F	T
SMARCA1	T	F	F	T
SMARCA2	T	F	F	T
SMARCA4	T	F	F	T
SMARCAL1	T	F	F	T
SMARCB1	T	F	F	T
SMARCC1	T	F	F	T
SMARCC2	T	F	F	T
SMARCD1	T	F	F	T
SMARCE1	T	F	F	T
SMC1A	T	F	F	T
SMC3	T	F	F	T
SMCHD1	T	F	F	T
SMO	T	T	F	T
SMYD3	T	F	F	T
SNCAIP	T	F	F	T
SOCS1	T	F	F	T
SOS1	T	F	F	T
SOX10	T	F	F	T
SOX17	T	F	F	T
SOX2	T	F	F	T
SOX9	T	F	F	T
SPEN	T	F	F	T
SPOP	T	F	F	T
SPRED1	T	F	F	T
SPRY4	T	F	F	T
SPTA1	T	F	F	T
SRC	T	F	F	T
SRCAP	T	F	F	T
SRD5A2	T	F	F	T
SRSF2	T	F	F	T
SSTR2	T	F	F	T
STAG2	T	F	F	T
STAT1	T	F	F	T
STAT2	T	F	F	T
STAT3	T	F	F	T
STAT4	T	F	F	T
STAT5A	T	F	F	T
STAT5B	T	F	F	T
STAT6	T	F	F	T
STK11	T	F	F	T
STK19	T	F	F	T
STK40	T	F	F	T
SUFU	T	F	F	T
SUZ12	T	F	F	T
SYK	T	F	F	T
TACC3	T	F	F	T
TAF1	T	F	F	T
TAP1	T	F	F	T
TAP2	T	F	F	T
TBL1XR1	T	F	F	T
TBX3	T	F	F	T
TCEB1	T	F	F	T
TCF12	T	F	F	T
TCF3	T	F	F	T
TCF7L2	T	F	F	T
TEK	T	F	F	T
TERC	T	F	F	T
TERT	T	F	F	T
TET1	T	F	F	T
TET2	T	F	F	T
TFG	T	F	F	T
TGFBR1	T	T	F	T
TGFBR2	T	F	F	T
THADA	T	F	F	T
TIPARP	T	F	F	T
TLR4	T	F	F	T
TMEM127	T	F	F	T
TMPRSS2*	T	F	T	T
TNFAIP3	T	F	F	T
TNFRSF14	T	F	F	T
TNFRSF8	T	F	F	T
TNFSF11	T	F	F	T
TNFSF13B	T	F	F	T
TOP1	T	F	F	T
TOP2A	T	F	F	T
TOP3A	T	T	F	T
TP53	T	F	F	T
TP53BP1	T	F	F	T
TP63	T	F	F	T
TP73	T	F	F	T
TPM3	T	F	F	T
TPMT	T	F	F	T
TRAF2	T	F	F	T
TRAF7	T	F	F	T
TRPS1	T	F	F	T
TRRAP	T	F	F	T
TSC1	T	F	F	T
TSC2	T	F	F	T
TSHR	T	T	F	T
TSHZ2	T	F	F	T
TTF1	T	F	F	T
TUBA1A	T	F	F	T
TUBB	T	F	F	T
TUBD1	T	F	F	T
TUBE1	T	F	F	T
TUBG1	T	F	F	T
TYR	T	F	F	T
TYRO3	T	F	F	T
U2AF1	T	F	F	T
UGT1A1	T	F	F	T
UPF1	T	F	F	T
UROD	T	F	F	T
USP12	T	T	F	T
USP8	T	F	F	T
USP48	T	F	F	T
VEGFA	T	T	F	T
VEGFB	T	F	F	T
VEZF1	T	F	F	T
VHL	T	F	F	T
VTCN1	T	F	F	T
WAS	T	F	F	T
WEE1	T	F	F	T
WHSC1	T	F	F	T
WHSC1L1	T	T	F	T
WISP3	T	F	F	T
WNT10A	T	F	F	T
WNT10B	T	F	F	T
WNT7B	T	F	F	T
WRN	T	F	F	T
WT1	T	F	F	T
WWTR1	T	F	F	T
XIAP	T	F	F	T
XPA	T	F	F	T
XPC	T	F	F	T
XPO1	T	F	F	T
XRCC1	T	F	F	T
XRCC2	T	F	F	T
XRCC3	T	F	F	T
YAP1	T	F	T	T
YES1	T	F	F	T
ZFHX3	T	F	F	T
ZNF148	T	F	F	T
ZNF217	T	F	F	T
ZNF521	T	F	F	T
ZNF703	T	F	F	T
ZNRF3	T	F	F	T
ZRSR2	T	F	F	T
The genes marked with * indicate those that are common fusion genes detected by both the DNA and RNA panels
SNP/InDel, Single Nucleotide Polymorphism/Insertion and Deletion
CNV, Copy Number Variationon
SV, Structural Variation
T, true; F, false

## Sheet: Supp. table 8
Supplementary Table 8. Comparison of fusion detection performance between the RNA-based Fusioncapture panel and RNA-Seq
Number	Sample ID	Cancer	Tumor samples	FISH	Fusioncapture panel					RNA-Seq
					Fusion	Fusion site	Supporting reads	Depth	Supporting reads per million mapped reads	Fusion	Fusion site	Supporting reads	Depth	Supporting reads per million mapped reads
1	326728	Rhabdomyosarcoma	FFPE	FOXO1+	PAX3::FOXO1*	chr2:223084859-chr13:41134997	1468	6253	1805.55	PAX3::FOXO1	chr2:223084859-chr13:41134997	21	101	0.157664
				NA	ATIC::XRCC5	chr2:216184454-chr2:217054948	438	15935	538.714	ATIC::XRCC5	chr2:216184454-chr2:217054948	25	778	0.187695
2	387843	Myofibroblastic tumor	FFPE	NA	ELN::MAGI2	chr7:73452069-chr7:78150962	3558	8187	1834.95	ELN::MAGI2	chr7:73452069-chr7:78150962	545	1487	4.26917
3	364323	Dermatofibrosarcoma protuberans	FFPE	COL1A1::PDGFB+	COL1A1::PDGFB*	chr17:48267415-chr22:39629529	4035	42657	2060.64	COL1A1::PDGFB	chr17:48267415-chr22:39629529	926	5394	4.86645
4	387704	Dermatofibrosarcoma protuberans	FFPE	COL1A1::PDGFB+	COL1A1::PDGFB*	chr17:48270355-chr22:39631879	2039	11668	2252.98	COL1A1::PDGFB	chr17:48270355-chr22:39631879	332	1829	2.57904
5	391403	Dermatofibrosarcoma protuberans	FFPE	COL1A1::PDGFB+	COL1A1::PDGFB*	chr17:48265891-chr22:39631879	6393	61000	7176.27	COL1A1::PDGFB	chr17:48265891-chr22:39631879	615	4431	4.76448
6	414409	Dermatofibrosarcoma protuberans	FFPE	COL1A1::PDGFB+	COL1A1::PDGFB*	chr17:48273516-chr22:39631879	9084	60723	3708.22	COL1A1::PDGFB	chr17:48273516-chr22:39631879	1466	7725	7.17213
				NA	RPTOR::CLTCL1	chr17:78617610-chr22:19263353	500	1424	204.107	RPTOR::CLTCL1	chr17:78617610-chr22:19263353	34	414	0.166339
7	346519	Dermatofibrosarcoma protuberans	FFPE	RET+	GOLGA5::RET*	chr14:93282766-chr10:43612032	1805	2341	1192.05	GOLGA5::RET	chr14:93282766-chr10:43612032	53	85	0.397395
8	419093	Dermatofibrosarcoma protuberans	FFPE	COL1A1::PDGFB+	COL1A1::PDGFB*	chr17:48271304-chr22:39631879	2508	12418	2200.14	COL1A1::PDGFB	chr17:48271304-chr22:39631879	974	4183	9.77337
9	338766	Synovial sarcoma	FFPE	SS18+	SS18::SSX1*	chr18:23612363-chrX:48123217	6673	15237	3485.23	SS18::SSX1	chr18:23612363-chrX:48123217	264	597	1.56781
10	359749	Synovial sarcoma	FFPE	SS18+	SS18::SSX1*	chr18:23612363-chrX:48123217	2340	4536	2187.09	SS18::SSX1#	chr18:23612363-chrX:48123217	15	82	0.0915646
11	363358	Synovial sarcoma	FFPE	SS18+	SS18::SSX1*	chr18:23612363-chrX:48123217	2067	4061	1927.22	SS18::SSX1#	chr18:23612363-chrX:48123217	13	98	0.0843186
12	411520	Synovial sarcoma	FFPE	SS18+	SS18::SSX1*	chr18:23612363-chrX:48123217	2024	5364	1368.01	SS18::SSX1#	chr18:23612363-chrX:48123217	10	130	0.0581513
13	228345	Synovial sarcoma	FFPE	SS18+	SS18::SSX1*	chr18:23612363-chrX:48123217	2501	4293	1665.62	SS18::SSX1	chr18:23612363-chrX:48123217	53	230	0.333729
14	387643	Myofibroblastic tumor	FFPE	NA	HMGA2::COL1A2	chr12:66232349-chr7:94027060	14	5191	7.22016	Negative	-	-	-	0
15	319302	Synovial sarcoma	FFPE	SS18+	SS18::SSX9*	chr18:23612363-chrX:48159202	107	2656	84.2694	Negative	-	-	-	0
16	364333	Myofibroblastic tumor	FFPE	SS18+	SS18::SSX1*	chr18:23612363-chrX:48123217	383	3016	705.21	Negative	-	-	-	0
17	357969	Synovial sarcoma	FFPE	SS18-	RAF1::PRKCI	chr3:12645635-chr3:169998015	512	1589	478.544	Negative	-	-	-	0
18	328955	Synovial sarcoma	FFPE	SS18-	Negative	-	-	-	0	Negative	-	-	-	0
19	300211	Synovial sarcoma	FFPE	SS18-	Negative	-	-	-	0	Negative	-	-	-	0
20	403978	Myofibroblastic tumor	FFPE	NA	Negative	-	-	-	0	Negative	-	-	-	0
21	300059	Myofibroblastic tumor	FFPE	NA	Negative	-	-	-	0	Negative	-	-	-	0
22	367667	Myofibroblastic tumor	FFPE	NA	Negative	-	-	-	0	Negative	-	-	-	0
23	409265	Myofibroblastic tumor	FFPE	NA	Negative	-	-	-	0	Negative	-	-	-	0
*Known rearrangements identified by FISH
#Fusions under the threshold of RNA-Seq

## Sheet: Supp. table 9
Supplemental Table 9. The performance of Fusioncapture in 106 sarcoma FFPE samples with low-quality RNA (DV200 < 30%)
Sample ID	DV200 values (%)	QC results (Sequenceing reads ≥ 10,000,000)	Fusion	Sequencing Reads	Supporting Reads	Depth
RR560TQ1-R	29.34	√	PUM2::ALK	27435189	356	1262
RT212TQ1-R	29.32	√	PTPRZ1::MET	41656619	145	444
RR968TQ1-R	29.21	√	-	16526482	-	-
RR612TQ1-R	28.93	√	-	16812022	-	-
RR962TQ1-R	28.51	√	-	19451679	-	-
RT214TQ1-R	28.44	√	-	36428833	-	-
RR991TQ1-R	27.84	√	KAZN::PSMB2	25981259	102	4185
RS446TQ1-R	27.18	√	-	26619380	-	-
RR975TQ1-R	27.14	√	-	27110955	-	-
RR985TQ1-R	26.99	√	AKT3::NAV1	33036662	48	4234
RU646TQ1-R	26.59	√	-	18026523	-	-
RT194TQ1-R	26.39	√	-	10738267	-	-
RR990TQ1-R	26.06	√	-	18130429	-	-
RR966TQ1-R	25.48	√	-	20013173	-	-
RT193TQ1-R	25.43	√	PTPRZ1::MET	25878362	10763	32901
RT192TQ1-R	25.25	√	AP1B1::EWSR1	28435834	152	5476
RR569TQ1-R	24.63	√	-	19294210	-	-
RT187TQ1-R	24.11	√	-	25040576	-	-
RS448TQ1-R	23.79	√	-	20979240	-	-
RR519TQ1-R	23.51	√	ATF1::EWSR1	30176697	157	3518
RU642TQ1-R	23.21	√	NF1::MED1	34360406	34	165
RT209TQ1-R	21.99	√	MET::DENND2A	32319206	68	618
RT656TJ1-R	21.42	√	AGAP3::BRAF	30996804	31	711
RR977TQ1-R	21.28	√	CUX1::BRAF	26479948	33	1672
RR564TQ1-R	21.18	√	-	22559246	-	-
RR988TQ1-R	20.88	√	STK38::ZFAND3	24577778	79	7721
RR616TQ1-R	19.76	√	AFF1::CPLX1	28048513	75	1906
RR994TQ1-R	19.19	√	AGAP3::BRAF	28396336	309	1387
RR995TQ1-R	18.81	√	-	18065592	-	-
RT207TH1-R	18.76	√	-	13364712	-	-
RR981TQ1-R	16.87	√	-	41017080	-	-
RT217TQ1-R	15.93	√	-	41215949	-	-
RR599TW1-R	14.8	√	-	27033039	-	-
RT206TQ1-R	14	√	-	29267923	-	-
RR525TQ1-R	13.85	√	-	21065855	-	-
RR615TQ1-R	13.03	√	KMT2A::PHC2	22576973	67	1564
RR578TQ1-R	12.7	√	ETS1::ARHGEF2	25097083	886	11706
RT211TQ1-R	12.54	√	-	25768935	-	-
RU715TQ1-R	11.11	√	SLC34A2::ROS1	40182833	132	1079
RR961TQ1-R	8.37	√	-	13886722	-	-
RR499TW1-R	29.44	√	XYLT1::CIITA	20345758	301	824
RS459TH1-R	28.94	√	-	10928940	-	-
RR607TQ1-R	27.02	×	/	/	/	/
RU905TQ1-R	26.99	×	/	/	/	/
RR597TQ1-R	25.99	×	/	/	/	/
RU898TQ1-R	24.29	×	/	/	/	/
RT659TQ1-R	21.43	×	/	/	/	/
RS449TQ1-R	21.1	×	/	/	/	/
RU914TQ1-R	19.85	×	/	/	/	/
RR605TJ1-R	19.6	×	/	/	/	/
RU918TQ1-R	19.1	×	/	/	/	/
RR595TQ1-R	18.87	×	/	/	/	/
RR587TQ1-R	13.12	×	/	/	/	/
RR983TQ1-R	11.55	×	/	/	/	/
RU706TQ1-R	11.5	×	/	/	/	/
RS456TQ1-R	8.43	×	/	/	/	/
RT202TQ1-R	8.18	×	/	/	/	/
RU719TJ1-R	7.03	×	/	/	/	/
RR522TQ1-R	5.8	×	/	/	/	/
RS452TQ1-R	4.61	×	/	/	/	/
RT190TJ1-R	3.81	×	/	/	/	/
RS793TQ1-R	0	×	/	/	/	/
RS802TQ1-R	0	×	/	/	/	/
RR973TQ1-R	29	×	/	/	/	/
RU902TH1-R	28.74	×	/	/	/	/
RT063TP1-R	28.65	×	/	/	/	/
RT068TH1-R	28.4	×	/	/	/	/
RT661TQ1-R	28.19	×	/	/	/	/
RS437TQ1-R	28	×	/	/	/	/
RR520TQ1-R	24.97	×	/	/	/	/
RT218TQ1-R	24.41	×	/	/	/	/
RU714TQ1-R	22.29	×	/	/	/	/
RR521TQ1-R	21.53	×	/	/	/	/
RS442TQ1-R	21.13	×	/	/	/	/
RT061TP1-R	21.11	×	/	/	/	/
RR967TQ1-R	21.07	×	/	/	/	/
RT663TJ1-R	20.47	×	/	/	/	/
RS447TQ1-R	19.85	×	/	/	/	/
RS445TQ1-R	18.89	×	/	/	/	/
RT201TQ1-R	15.98	×	/	/	/	/
RS439TQ1-R	15.61	×	/	/	/	/
RT664TQ1-R	14.32	×	/	/	/	/
RU705TQ1-R	13.7	×	/	/	/	/
RU723TQ1-R	13.32	×	/	/	/	/
RR965TQ1-R	12.34	×	/	/	/	/
RR980TQ1-R	11.53	×	/	/	/	/
RT665TQ1-R	11.05	×	/	/	/	/
RS451TQ1-R	9.81	×	/	/	/	/
RU704TQ1-R	9.18	×	/	/	/	/
RR979TQ1-R	9.14	×	/	/	/	/
RT062TP1-R	8.32	×	/	/	/	/
RS443TQ1-R	7.8	×	/	/	/	/
RR568TQ1-R	7.67	×	/	/	/	/
RS440TQ1-R	7.4	×	/	/	/	/
RT208TQ1-R	7.22	×	/	/	/	/
RR963TQ1-R	7.13	×	/	/	/	/
RT204TQ1-R	6.16	×	/	/	/	/
RS801TQ1-R	0	×	/	/	/	/
RS803TQ1-R	0	×	/	/	/	/
RU187TQ1-R	29.19	×	/	/	/	/
RR588TQ1-R	18.15	×	/	/	/	/
RR598TJ1-R	17.29	×	/	/	/	/
RR586TQ1-R	15.22	×	/	/	/	/
RR585TQ1-R	14.62	×	/	/	/	/
RR611TQ1-R	10.81	×	/	/	/	/
RR592TQ1-R	9.81	×	/	/	/	/
